# Supplementary material for: Hemodynamic exercise responses with a continuous-flow left ventricular assist device: Comparison of patients’ response and cardiorespiratory simulations
Source: PLoS One. 2020 Mar 18;15(3):e0229688. doi: 10.1371/journal.pone.0229688 (PMC7080259; doi:10.1371/journal.pone.0229688)
Supplement: S1 Table — Patients’ LVAD parameters at baseline and peak exercise and response type classification with constant LVAD speeds. (XLS) [file pone.0229688.s001.xls]

## Sheet: Tabelle1
Patient Nr.	LVAD Speed (rpm)	Baseline						Peak Exercise						Response Type
		Q-MAX (L/min)	Q-MEAN (L/min)	Q-MIN (L/min)	Q-P2P (L/min)	HR (bpm)	AV status	Q-MAX (L/min)	Q-MEAN (L/min)	Q-MIN (L/min)	Q-P2P (L/min)	HR (bpm)	AV status
1	2919.5	6.6	4.9	4.2	2.4	60	closed	7.7	5.8	5	2.7	60	closed	1
1	2919.5	6.6	5.2	4.6	2	60	closed	8	6.3	5.5	2.5	67	closed	1
1	2919.5	6.6	4.9	4.1	2.5	60	closed	7.5	5.7	4.9	2.6	60	closed	1
2	2800	6.9	4.2	1.6	5.3	56	open	7.1	4.7	1.8	5.4	62	open	1
2	2900	7.3	4.2	1	6.3	66	open	7.7	4.9	1.7	6	78	open	2
3	2899.56	8.6	6.7	5.4	3.2	72	closed	9.3	7.3	5.9	3.4	82	closed	1
3	2899.56	8.1	6.3	5.3	2.9	72	closed	9	6.9	5.7	3.3	74	closed	1
4	2800	5.9	4.3	3.1	2.8	102	closed	8.1	6.1	4.3	3.8	115	closed	1
5	2699.59	5	4.4	4	1	97	closed	7.3	6	4.7	2.5	118	open	1
6	3399.55	6.3	5.2	4.6	1.7	72	closed	10.1	7.7	6	4.2	89	open	1
6	3399.55	8.4	6.4	5.1	3.2	73	closed	9.8	7.5	5.9	3.9	96	open	1
7	2700	5.8	4.1	3	2.8	69	closed	7	4.7	2.5	4.5	97	open	3
7	2700	6.7	5	4	2.6	70	closed	7.6	5.6	3.6	4	119	open	3
8	3399.55	6.9	6.4	6	1	85	closed	7.9	6.8	6.1	1.8	85	closed	1
9	2800	8.9	6.4	4.8	4.1	70	open	9.4	7.4	5	4.4	128	open	1
10	2900	6.5	4.5	3.2	3.2	75	closed	7.8	5.8	3.9	3.8	105	open	1
10	2900	7.3	5.4	4.1	3.2	84	closed	7.5	5.8	4.1	3.4	113	open	1
11	2800	7.6	5.8	4.8	2.8	74	closed	9	6.6	4.9	4.1	90	open	1
11	2800	7.4	5.2	3.8	3.6	72	closed	8.6	6.5	4.9	3.7	95	open	1
11	2800	7.8	5.6	4.4	3.3	67	closed	8.5	6.5	5	3.5	99	open	1
11	2799.52	8.2	5.8	4.2	4	76	open	8.5	6.3	4.6	3.9	94	open	2
12	2500	7.6	4.9	2.9	4.7	75	open	7.8	5.8	3.8	4	107	open	2
13	2900	6.2	4.7	3.3	2.9	87	open	6.8	4.8	3.2	3.1	104	open	3
14	2500	5.6	3.6	2.2	3.4	67	closed	5.7	3.9	2.5	3.2	85	open	2
